# Supplementary material for: A Simple Elimination of the Thermal Convection Effect in NMR Diffusiometry Experiments
Source: Molecules. 2022 Sep 27;27(19):6399. doi: 10.3390/molecules27196399 (PMC9573581; doi:10.3390/molecules27196399)
Supplement: Supplementary file 1 [file molecules-27-06399-s001.zip]

Archive with 1 entries (1 files):
- molecules-1924049-supplementary.pdf
